# Supplementary material for: Air Quality, Management Practices and Calf Health in Italian Dairy Cattle Farms
Source: Animals (Basel). 2022 Sep 3;12(17):2286. doi: 10.3390/ani12172286 (PMC9454719; doi:10.3390/ani12172286)
Supplement: Supplementary file 1 [file animals-12-02286-s001.zip]

Archive with 1 entries (1 files):
- animals-1871442-supplementary.pdf
